# Supplementary material for: Associations of magnesium depletion score with the incidence and mortality of osteoarthritis: a nationwide study
Source: Front Immunol. 2025 Feb 28;16:1512293. doi: 10.3389/fimmu.2025.1512293 (PMC11907003; doi:10.3389/fimmu.2025.1512293)
Supplement: Supplementary file 3 [file DataSheet1.zip]

Archive with 5 entries (4 files):
- Data Sheet 1/
- Data Sheet 1/Table S1.DOCX
- Data Sheet 1/Table S2.DOCX
- Data Sheet 1/Table S3.DOCX
- Data Sheet 1/Table S4.DOCX
